# Supplementary material for: Epidemiological, clinical and laboratory features of acute Q fever in a cohort of hospitalized patients in a regional hospital, Israel, 2012-2018
Source: PLoS Negl Trop Dis. 2021 Jul 15;15(7):e0009573. doi: 10.1371/journal.pntd.0009573 (PMC8315502; doi:10.1371/journal.pntd.0009573)
Supplement: S1 Data — (XLSX) [file pntd.0009573.s001.xlsx]

## Sheet: גיליון1
UPN	sample1_date	Ph2 IgM	Ph2 IgG	Ph1 IgM	Ph1 IgG	concluded as Neg/Pos	Age	Gender 1- male, 0 female	date of admission	date of discharge	fever?	FUO?	length of stay	time until hosp	ICU	lives at home?	pregnancy	animal exposure	prosthetic valve	pacemaker	fall/syncope/pre syncope	cough	chest pain	abdominal pain	arthritis	myalgia	rash	diarrhea and vomiting	pneumonia	bilateral pneumonia	CAP&HEAD	abnormal liver enzymes during admission	headache	TTE performed?	TEE?	vegetation on pacemaker	vegetation seen on TTE?	vegetation seen on TEE	SBE באשפוז	treated with doxycycline	death during admission	ALT taken	ALT level if above normal first 3 days	AST taken	AST level if above normal in first 3 days	Alkaline Phos. Was taken	Alk phos number if above normal range in first 3 days	GGT was taken	GGT level if above normal in first 3 days
1	2012-02-01	negative	400	negative	negative	positive	77	1	2012-01-22	2012-02-02	1	0	11	0	0	1	0	0	0	1	0	1	0	1	0	0	0	0	1	0		0	0	1	1	0	0	0	0	0	0	1		1		1		0
42	2012-07-30	positive	400	negative	negative	positive	41	1	2012-07-19	2012-07-25	1	0	6	2	0	1	0	0	0	0	0	0	0	0	0	0	0	0	1	0	1	1	1	0	0	NR	NR	NR	0	1	0	1	87	1	86	1	157	1	156
48	2012-09-03	positive	1600	negative	negative	positive	64	0	2012-08-22	2012-09-03	1	0	12	1	0	1	0	unknown	0	0	0	0	0	0	0	0	0	0	1	0		1	0	0	0	NR	NR	NR	0	1	0	1	191	1	222	1		1	167
62	2012-12-30	negative	800	negative	borderline	positive	27	0	2012-12-27	2012-12-30	1	0	3	14	0	1	0	0	0	0	0	1	0	0	0	0	0	0	0	0		0	0	0	0	NR	NR	NR	0	0	0	1		1		1		1
63	2013-01-04	negative	200	negative	negative	positive	76	0	2013-01-02	2013-02-12	1	1-אשפוז	41	0	1	1	0	unknown	0	0	0	0	0	0	0	0	0	0	1	1		0	0	0	0	NR	0	NR	0	1	0	1		1		1		1	74
73	2013-03-11	negative	200	negative	negative	positive	65	1	2013-03-07	2013-03-11	1	0	4	11	0	1	0	unknown	0	0	1	1	0	0	0	0	0	0	1	1		0	0	0	0	NR	NR	NR	0	0	0	1		1		1		1
79	2013-05-01	borderline	200	negative	negative	positive	55	1	2013-04-29	2013-05-02	1	0	3	5	0	1	0	unknown	0	0	0	0	1	0	0	0	0	0	1	0		0	0	0	0	0	0	NR	0	0	0	1		1		1		1
87	2013-07-01	positive	1600	positive	negative	positive	66	1	2013-06-29	2013-07-08	1	0	9	3	0	1	0	unknown	0	0	0	0	0	0	0	0	0	0	0	0		0	0	1	0	NR	0	NR	0	1	0	1		1		1		1
109	2013-11-07	negative	800	negative	borderline	positive	69	0	2013-11-05	2013-11-08	1	0	3	22	0	1	0	0	0	0	0	1	1	1	0	0	0	0	1	0		0	0	0	0	NR	NR	NR	0	0	0	1		1		1		1
110	2013-11-14	negative	400	negative	borderline	positive	61	0	2013-11-13	2013-11-15	1	0	2	12	0	1	0	1	0	0	0	0	1	1	0	0	0	0	0	0		0	0	0	0	NR	NR	NR	0	0	0	1		1		1	127	1
145	2014-05-02	negative	200	negative	borderline	positive	30	0	2014-05-01	2014-05-02	1	1	1	21	0	1	0	unknown	0	0	0	1	1	0	0	0	0	0	1	1		0	0	1	0	0	0	NR	0	0	0	1		1		1		1
156	2014-06-10	positive	3200	positive	negative	positive	65	1	2014-06-09	2014-06-18	1	0	9	8	0	1	0	unknown	0	0	0	0	0	0	0	0	1	0	1	0	1	1	1	1	0	NR	0	NR	0	1	0	1	75	1		1		1	132
157	2014-06-11	negative	400	negative	borderline	positive	86	1	2014-06-08	2014-06-10	1	1- בית	2	68	0	1	0	unknown	1	0	0	0	0	0	1	0	0	0	0	0		0	0	0	0	NR	0	NR	0	1	0	1		1		1		1
159	2014-06-12	negative	3200	negative	200	positive	26	1	2014-06-11	2014-06-13	1	0	2	5	0	1	0	1	0	0	0	0	0	0	0	1	0	0	0	0		0	0	0	0	NR	0	NR	0	1	0	1		1		1		1
164	2014-07-25	positive	3200	positive	negative	positive	65	1	2014-07-22	2014-07-30	1	1- בית	8	12	0	1	0	1	0	0	0	1	0	0	1	1	0	0	0	0		0	0	1	0	NR	0	NR	0	1	0	1	87	1	82	1		1
165	2014-07-29	negative	400	negative	borderline	positive	73	1	2014-07-22	2014-08-10	1	0	19	0	1	0	0	unknown	0	0	1	0	0	0	1	0	0	0	0	0		1	0	1	0	NR	0	NR	0	1	0	1		1		1		1	434
168	2014-08-15	negative	400	negative	negative	positive	34	1	2014-08-14	2014-08-17	1	1- בית	3	20	0	1	0	unknown	0	0	1	0	1	0	0	0	0	0	1	0		0	0	0	0	NR	0	NR	0	1	0	1		1		1		1
177	2014-10-01	negative	400	negative	negative	positive	64	0	2014-09-30	2014-10-02	1	0	2	0	0	1	0	unknown	0	0	0	0	0	0	0	0	0	0	0	0		0	1	0	0	NR	0	NR	0	1	0	1		1		1		1
188	2014-12-01	negative	200	negative	borderline	positive	93	1	2014-11-20	2014-12-01	1	0	11	0	1	1	0	unknown	1	0	0	0	0	0	0	0	0	0	1	1		0	0	1	0	0	0	NR	1	1	1	1		1		1		1
200	2015-01-07	borderline	200	negative	negative	positive	30	1	2015-01-06	2015-01-09	1	0	3	0	0	1	0	0	0	0	1	0	1	0	0	0	0	0	0	0		0	1	0	0	NR	NR	NR	0	0	0	1		1		1		1
203	2015-01-19	negative	200	negative	negative	positive	98	1	2015-01-15	2015-03-01	1	0	45	14	0	1	0	unknown	0	0	0	0	0	0	0	0	0	0	0	0		1	0	0	0	NR	NR	NR	0	0	0	1	105	1	90	1		1
218	2015-03-16	negative	400	negative	negative	positive	73	0	2015-03-08	2015-03-23	1	0	15	12	0	1	0	unknown	0	0	1	0	0	0	0	0	0	0	1	0		0	0	1	0	NR	0	NR	0	1	0	1		1		1		1
221	2015-03-23	negative	1600	negative	negative	positive	69	1	2015-03-21	2015-03-25	1	0	4	20	0	1	0	unknown	0	0	0	1	0	1	0	0	0	0	1	0		0	0	1	0	NR	0	NR	0	1	0	1		1		1	133	1
225	2015-03-30	negative	200	negative	borderline	positive	46	1	2015-03-29	2015-04-01	1	0	3	10	0	1	0	unknown	0	0	0	0	0	0	0	0	0	0	1	0		0	0	0	0	NR	NR	NR	0	1	0	1		1		1		1
238	2015-05-13	negative	200	negative	negative	positive	75	1	2015-05-02	2015-05-17	1	0	15	0	0	1	0	unknown	1	0	0	0	0	0	0	0	0	0	0	0		0	0	0	0	NR	NR	NR	0	0	0	1		1		1		1	76
247	2015-06-16	negative	800	negative	borderline	positive	69	1	2017-06-14	2017-06-18	1	0	4	734	0	1	0	unknown	0	0	0	1	1	0	0	0	0	0	1	0		0	0	0	0	NR	0	NR	0	1	0	1		1		1		1
251	2015-06-18	negative	400	negative	negative	positive	85	1	2015-06-14	2015-06-18	1	0	4	0	0	1	0	unknown	0	0	1	0	0	0	0	0	0	0	0	0		0	0	0	0	NR	NR	NR	0	0	0	1		1		1		1
271	2015-08-03	negative	200	negative	negative	positive	45	0	2015-08-02	2015-08-04	1	0	2	3	0	1	0	unknown	0	0	0	1	0	0	0	0	0	0	1	0		0	0	0	0	NR	NR	NR	0	1	0	1		1		1		1	77
280	2015-09-04	negative	200	negative	negative	positive	70	1	2015-09-02	2015-09-07	1	0	5	8	0	1	0	unknown	0	0	1	0	0	0	0	0	0	0	1	0		0	0	0	0	NR	NR	NR	0	0	0	1		1		1		1
285	2015-09-27	borderline	200	negative	200	positive	32	0	2015-09-22	2015-09-27	1	0	5	5	0	1	0	unknown	0	0	0	1	0	1	0	0	0	1	1	0		0	0	0	0	NR	NR	NR	0	0	0	0		1		1		0
292	2015-10-23	negative	200	negative	negative	positive	28	1	2015-10-21	2015-10-26	1	0	5	6	0	1	0	1	0	0	0	1	0	0	0	0	0	0	1	0	1	0	1	0	0	NR	NR	NR	0	1	0	1		1		1		1
295	2015-11-19	negative	200	negative	negative	positive	52	1	2015-11-14	2015-11-22	1	0	8	0	0	1	0	unknown	0	0	0	1	0	0	0	0	0	0	1	1	1	1	1	1	0	NR	0	NR	0	1	0	1	103	1	70	1		1	291
296	2015-11-23	negative	200	negative	borderline	positive	30	0	2015-11-23	2015-11-27	1	1-אשפוז	4	2	0	1	1	1	0	0	0	0	0	1	0	0	0	1	0	0		0	1	1	0	NR	0	NR	0	0	0	1		1		1		1
307	2016-01-18	negative	800	negative	400	positive	65	1	2016-01-06	2016-03-27	1	0	81	9	1	1	0	unknown	0	1	0	0	0	0	0	0	0	0	1	0		0	0	1	0	0	0	NR	0	1	0	1		1		1	218	1	138
316	2016-03-06	negative	200	negative	200	positive	36	0	2016-03-04	2016-03-06	1	0	2	3	0	1	1	unknown	0	0	0	1	0	0	0	0	0	0	1	0		0	0	0	0	NR	NR	NR	0	0	0	1		1		1		1
324	2016-05-03	borderline	400	negative	negative	positive	20	1	2016-05-01	2016-05-03	1	0	2	7	0	1	0	0	0	0	0	0	0	0	0	0	0	0	1	0	1	0	1	0	0	NR	NR	NR	0	1	0	1		1		1		1
329	2016-05-31	negative	200	negative	negative	positive	53	1	2016-05-27	2016-05-31	1	0	4	7	0	1	0	unknown	0	0	0	0	0	0	0	0	0	1	0	0		0	1	0	0	NR	NR	NR	0	1	0	0		1	91	1		0
338	2016-06-24	negative	200	negative	borderline	positive	71	0	2016-06-23	2016-07-15	1	1	22	10	0	1	0	unknown	1	0	0	0	0	0	0	0	0	0	0	0		0	0	1	1	NR	1	1	1	1	0	1		1	107	1		1
339	2016-06-27	negative	200	negative	negative	positive	72	1	2016-06-26	2016-06-29	1	0	3	3	0	1	0	unknown	1	1	0	1	0	0	0	0	0	0	1	0		1	0	1	0	0	0	NR	0	0	0	0		1	736	1		0
356	2016-10-31	negative	400	negative	borderline	positive	62	0	2016-10-30	2016-11-03	1	1	4	21	0	1	0	unknown	0	0	0	0	0	0	1	0	1	0	1	0	1	0	1	0	0	NR	NR	NR	0	0	0	0		1		1		0
357	2016-11-02	positive	200	positive	negative	positive	61	1	2016-11-15	2016-11-17	1	0	2	7	0	1	0	unknown	0	0	0	0	0	0	0	0	0	0	0	0		0	1	0	0	NR	NR	NR	0	0	0	1	68	1	69	1	108	1	100
364	2016-12-29	negative	200	negative	negative	positive	63	0	2016-12-14	2017-01-04	1	0	21	0	0	0	0	unknown	0	0	1	0	0	0	0	0	0	0	1	0		0	0	1	0	NR	0	NR	0	0	0	0		1		1		0
365	2017-01-06	positive	3200	positive	borderline	positive	65	0	2017-01-01	2017-01-08	1	0	7	17	0	1	0	0	0	0	1	1	0	0	0	0	0	1	1	0		1	0	0	0	NR	NR	NR	0	0	0	0		1	77	1		0
366	2017-01-08	positive	1600	positive	negative	positive	85	1	2016-12-31	2017-01-11	1	0	11	3	0	1	0	0	0	0	1	0	0	0	0	0	0	0	0	0		0	0	1	0	NR	0	NR	0	1	0	0		1		1		0
367	2017-01-11	negative	200	negative	borderline	positive	34	1	2017-01-10	2017-01-13	1	0	3	5	0	1	0	1	0	0	0	0	0	1	1	1	0	1	0	0		0	1	1	0	NR	0	NR	0	1	0	1		1		1		0
368	2017-01-22	negative	200	borderline	negative	positive	34	1	2017-01-19	2017-01-23	1	0	4	0	0	1	0	unknown	0	0	0	0	0	0	0	0	0	1	0	0		0	1	0	0	NR	NR	NR	0	1	0	0		0		0		0
379	2017-03-08	negative	800	negative	borderline	positive	91	0	2017-02-23	2017-03-08	1	0	13	0	0	1	0	unknown	0	0	0	1	0	0	0	0	0	0	1	1		0	0	0	0	NR	NR	NR	0	0	1	0		1		1		1
383	2017-04-03	positive	800	positive	borderline	positive	47	0	2017-03-30	2017-04-03	1	0	4	10	0	1	0	unknown	0	0	0	1	0	0	0	0	0	0	1	0		1	0	0	0	NR	NR	NR	0	1	0	1	105	1	87	1	128	1	209
392	2017-05-07	negative	800	negative	borderline	positive	37	1	2017-05-06	2017-05-09	1	0	3	20	0	1	0	1	0	0	0	1	0	0	1	0	0	0	0	0		0	1	1	0	NR	0	NR	0	1	0	1		1		1		1
396	2017-05-12	positive	1600	positive	negative	positive	32	0	2017-05-12	2017-05-16	1	0	4	7	0	1	0	1	0	0	0	0	0	0	0	0	1	0	0	0		1	1	0	0	NR	NR	NR	0	1	0	1	40.9	1	38	1		1
397	2017-05-26	negative	1600	negative	borderline	positive	23	1	2017-05-24	2017-05-28	1	0	4	8	0	1	0	1	0	0	0	0	0	1	0	0	0	0	0	0		1	1	0	0	NR	NR	NR	0	1	0	1	979	1	461	1	256	1	216
398	2017-05-30	negative	400	negative	negative	positive	40	1	2017-05-29	2017-06-01	1	0	3	5	0	1	0	unknown	0	0	0	0	0	0	0	0	0	0	0	0		0	1	0	0	NR	NR	NR	0	1	0	1		1		1		1
402	2017-06-12	positive	400	positive	negative	positive	45	1	2017-06-10	2017-06-14	1	0	4	9	0	1	0	0	0	0	0	1	0	0	0	0	0	0	1	0		1	0	0	0	NR	NR	NR	0	1	0	1		1	64	1		1
451	2017-09-26	negative	400	negative	borderline	positive	81	1	2017-09-22	2017-10-09	1	0	17	3	0	1	0	unknown	0	0	0	1	0	0	0	0	0	0	1	0		0	0	1	0	NR	0	NR	0	1	0	0		1		1		1
452	2017-09-26	negative	800	negative	borderline	positive	80	1	2017-09-17	2017-10-01	1	0	14	2	1	1	0	0	0	0	0	1	0	0	0	0	0	0	1	1		1	0	1	0	NR	0	NR	0	1	0	1	153	1	208	1		1
453	2017-09-27	negative	400	negative	borderline	positive	81	1	2017-09-24	2017-10-05	1	0	11	0	0	1	0	0	0	0	1	1	0	0	0	0	0	0	1	1		1	0	1	0	NR	0	NR	0	0	1	1		1	82	1	254	1	843
454	2017-10-01	negative	800	negative	400	positive	68	1	2017-09-29	2017-10-09	1	0	10	2	0	1	0	1	0	0	0	1	0	0	0	0	0	0	1	1		1	0	1	0	NR	0	NR	0	1	0	1		1	36	1		1
460	2017-10-13	negative	200	negative	negative	positive	91	1	2017-10-08	2017-10-23	1	0	15	3	0	1	0	unknown	0	0	0	0	0	0	0	0	0	0	0	0		0	0	0	0	NR	NR	NR	0	1	0	1		1	47.6	1		1
477	2017-12-04	negative	1600	negative	200	positive	57	0	2017-12-04	2017-12-05	1	0	1	1	0	1	0	unknown	0	0	0	1	0	0	0	0	0	0	0	0		0	1	0	0	NR	NR	NR	0	0	0	1	33.9	1		1		1	44
478	2017-12-07	negative	200	negative	negative	positive	70	1	2017-12-02	2017-12-20	1	0	18	2	1	1	0	unknown	0	0	1	0	0	1	0	0	0	0	1	1		1	0	0	0	NR	NR	NR	0	1	0	1	81	1	85.9	1	90	1	72
479	2018-04-16	negative	1600	positive	200	positive	53	0	2018-04-15	2018-04-17	1	1	2	14	0	0	0	0	0	0	1	1	0	0	0	0	0	0	1	0	1	1	1	0	1	NR	NR	NR	1	1	0	1	125.3	1	122	1		1	86
480	2018-04-16	negative	200	negative	negative	positive	66	1	2018-04-15	2018-04-23	1	1	8	7	0	1	0	1	0	0	0	0	0	0	1	0	1	0	0	0		0	0	0	0	NR	NR	NR	0	1	0	1		1		1		1
481	2018-04-30	positive	800	positive	borderline	positive	41	0	2018-04-27	2018-05-03	1	0	6	0	0	1	0	1	0	0	0	0	0	0	0	1	0	0	0	0		1	1	0	0	NR	NR	NR	0	1	0	1	96	1	88	1		1	38
482	2018-05-03	negative	1600	negative	200	positive	27	1	2018-04-29	2018-04-30	1	0	1	1	0	1	0	1	0	0	0	1	0	0	0	1	0	0	0	0		0	1	0	0	NR	NR	NR	0	1	0	1		1	40.8	1		1
483	2018-05-23	positive	800	negative	positive	positive	67	1	2018-05-11	2018-05-18	1	0	7	27	0	1	0	1	0	0	1	0	0	0	0	1	0	0	1	0	1	0	1	1	0	NR	0	NR	0	1	0	1		1		1		1
[truncated: 13 more columns]
