# Supplementary material for: Epidemiological, clinical and laboratory features of acute Q fever in a cohort of hospitalized patients in a regional hospital, Israel, 2012-2018
Source: PLoS Negl Trop Dis. 2021 Jul 15;15(7):e0009573. doi: 10.1371/journal.pntd.0009573 (PMC8315502; doi:10.1371/journal.pntd.0009573)
Supplement: S2 Data — (XLSX) [file pntd.0009573.s002.xlsx]

## Sheet: גיליון1
UPN	date of birth	sample date	Ph2 IgM	Ph2 IgG	Ph1 IgM	Ph1 IgG	Concluded as Neg/Pos	age	gender	date of admission	date of discharge	fever?	FUO?	length of stay	time until hosp	ICU	live at home?	pregnancy	animal exposure?	prosthetic valve	pacemaker	fall/syncope/pre syncope	cough	chest pain	abdominal pain	arthritis	myalgia	rash	diarrhea and vomiting	pneumonia	bilateral pneumonia	CAP&HEAD	abnormal liver function	headache	TTE performed	TEE?	vegetation on pacemaker	Vegetation on TTE	vegetation on TEE	SBE	treated with doxycycline	death during admission	ALT taken	ALT number if above normal in first 3 days	AST taken?	AST number above normal range first 3 days	Alkaline phosphatase?	alk phos numberabove normal if taken first 3 days	was GGT taken?
4	1978-01-25	2012-01-24	neg	neg	neg	neg	Neg	33	0	2012-01-19	2012-01-30	1	0	11	45	0	1	1	0	0	0	0	0	0	0	0	0	0	0	0	0		0	0	0	0	NR	NR	NR	0	0	0	1		1		1		1
17	1972-10-12	2012-05-21	neg	neg	neg	neg	Neg	39	1	2012-05-19	2012-05-24	1	0	5	61	0	1	0	1	0	0	0	1	0	0	0	0	0	0	1	0		0	0	0	0	NR	NR	NR	0	0	0	1		1		1		1
18	1960-12-22	2012-05-21	neg	neg	neg	neg	Neg	51	1	2012-05-05	2012-05-31	1	0	26	0	1	1	0	0	0	0	0	1	0	0	0	0	0	0	1	1		0	0	1	1	NR	0	0	0	1	1	1		1		1	148	1
19	1935-02-13	2012-05-24	neg	neg	neg	neg	Neg	77	1	2012-05-19	2012-05-24	1	0	5	3	0	1	0	unknown	1	0	0	1	0	0	0	0	0	0	1	0		0	0	0	0	NR	NR	NR	0	0	0	0		1		1		0
20	1969-10-24	2012-05-28	neg	neg	neg	neg	Neg	42	0	2012-05-26	2012-05-29	1	1	3	10	0	1	0	1	0	0	0	0	0	0	0	1	0	0	0	0		1	1	0	0	NR	NR	NR	0	1	0	1	112	1	99	1	231	1
22	1935-01-01	2012-06-05	neg	neg	neg	neg	Neg	77	0	2012-06-02	2012-06-13	1	1	11	32	0	1	0	0	0	0	0	1	0	0	0	0	0	0	1	0		0	0	1	0	NR	0	NR	0	1	0	1		1		1		1
25	1958-01-01	2012-06-10	neg	neg	neg	neg	Neg	54	1	2012-06-09	2012-06-13	1	0	4	0	0	1	0	unknown	0	0	0	0	0	0	0	0	0	0	0	0		0	0	1	0	NR	0	NR	0	0	0	1		1		1		1
32	1965-02-05	2012-07-05	neg	neg	neg	neg	Neg	47	1	2012-07-04	2012-07-17	1	0	13	94	0	1	0	unknown	0	0	0	1	0	0	0	0	0	0	1	0		0	0	1	0	NR	0	NR	0	0	0	1	80	1	117	1		1
34	1922-01-01	2012-07-09	neg	neg	neg	neg	Neg	90	1	2012-07-08	2012-07-11	1	0	3	0	0	1	0	0	0	0	1	0	0	0	0	0	0	1	0	0		0	0	0	0	NR	NR	NR	0	0	0	1		1		1		1
38	1934-10-07	2012-07-20	neg	neg	neg	neg	Neg	77	0	2012-07-19	2012-10-01	1	0	74	3	0	1	0	0	0	0	0	1	0	0	0	0	0	0	1	1		0	0	1	0	NR	0	NR	0	0	1	1		1		1		1
51	1939-08-20	2012-09-27	neg	neg	neg	neg	Neg	73	1	2012-09-24	2012-10-04	1	0	10	0	0	1	0	1	0	0	0	0	0	0	0	0	0	0	0	0		0	0	1	0	NR	0	NR	0	0	0	1		1	63	1		1
53	1921-08-23	2012-10-12	neg	neg	neg	neg	Neg	91	1	2012-10-10	2012-10-17	1	0	7	1	0	1	0	0	1	0	0	0	0	0	0	0	0	0	0	0		0	0	1	0	NR	1	NR	0	0	0	1		1		1		1
58	1946-01-01	2012-12-02	neg	neg	neg	neg	Neg	66	0	2012-11-30	2012-12-04	1	0	4	2	0	1	0	unknown	0	0	0	0	0	0	0	0	1	0	0	0		0	1	0	0	NR	NR	NR	0	0	0	1		1		1	167	1
70	1962-03-19	2013-02-19	neg	neg	pos	neg	Neg	50	1	2013-02-18	2013-02-20	1	1	2	172	0	1	0	0	0	0	0	0	0	0	0	0	0	0	0	0		0	0	1	0	NR	0	NR	0	1	0	1		1		1		1
74	1936-04-28	2013-04-05	neg	neg	neg	neg	Neg	76	1	2013-03-27	2013-03-31	1	0	4	2	0	1	0	unknown	1	0	0	0	0	0	0	0	0	0	1	1		0	0	1	0	NR	0	NR	0	0	0	1		1		1		1
75	1937-07-02	2013-04-14	neg	neg	neg	neg	Neg	75	1	2013-04-03	2013-05-21	1	0	48	0	1	1	0	unknown	0	0	0	0	0	0	0	0	0	0	0	0		0	0	1	0	NR	0	NR	0	0	0	1		1		1		1
81	1950-03-19	2013-05-19	neg	neg	neg	neg	Neg	63	1	2013-05-15	2013-06-27	1	1	43	0	0	1	0	unknown	0	0	0	0	1	0	0	0	0	0	0	0		0	0	1	0	0	0	0	0	0	0	1		1	84	1		1
83	1944-05-01	2013-05-20	neg	neg	neg	neg	Neg	69	1	2013-05-20	2013-05-20	1	0	0	0	0	0	0	1	0	1	0	0	0	0	0	0	0	0	0	0		1	1	0	0	NR	NR	NR	0	1	0	1	81	1	67	1		1
84	1947-01-01	2013-06-07	neg	borderline	neg	borderline	Neg	66	1	2013-06-07	2013-06-18	1	0	11	8	0	1	0	unknown	0	0	0	1	1	0	0	0	0	0	1	1		0	0	1	0	NR	0	NR	0	1	0	1		1		1		1
90	1933-07-13	2013-08-02	neg	neg	neg	neg	Neg	80	0	2013-07-21	2013-08-05	1	0	15	3	0	1	0	unknown	0	0	0	0	0	0	0	0	0	1	1	0		0	0	1	0	0	0	NR	0	0	0	1		1		1		1
91	1990-09-18	2013-08-05	neg	neg	neg	neg	Neg	22	1	2013-08-04	2013-08-06	1	1	2	3	0	1	0	0	0	0	0	0	0	0	0	0	0	0	1	0	1	0	1	0	0	NR	NR	NR	0	1	0	1		1		1		1
92	1995-07-17	2013-08-07	neg	neg	neg	neg	Neg	18	0	2013-08-06	2013-08-07	1	0	1	0	0	1	0	unknown	0	0	0	0	0	0	0	0	0	0	0	0		0	0	0	0	NR	NR	NR	0	0	0	1		1		1		1
94	1994-11-11	2013-08-15	neg	neg	neg	neg	Neg	18	0	2013-08-14	2013-08-20	1	0	6	5	0	1	0	unknown	0	0	0	0	0	1	0	0	0	1	0	0		1	0	0	0	NR	NR	NR	0	0	0	1	152	1	162	1		1
95	1947-07-28	2013-08-25	neg	neg	neg	neg	Neg	66	1	2013-08-21	2013-09-03	1	0	13	1	0	1	0	unknown	0	0	0	0	0	0	0	0	0	0	0	0		0	0	0	0	NR	NR	NR	0	0	0	1		1		1		1
96	1939-11-21	2013-09-02	neg	neg	neg	neg	Neg	73	1	2013-10-13	2013-11-13	1	1	31	47	0	1	0	unknown	0	0	0	0	0	0	0	0	0	0	0	0		0	0	1	0	NR	NR	NR	0	0	1	1		1		1		1
101	1947-03-23	2013-08-21	neg	neg	neg	neg	Neg	66	1	2013-08-19	2013-08-26	1	0	7	0	1	1	0	unknown	0	0	0	0	0	0	0	0	0	0	1	1		0	0	1	0	NR	NR	NR	0	1	0	1	82	1	117	1		1
103	1932-10-11	2013-10-08	neg	neg	neg	neg	Neg	80	0	2013-10-02	2013-11-28	1	1	57	0	1	1	0	0	0	0	0	1	0	0	0	0	0	0	1	0		0	0	0	0	NR	NR	NR	0	0	0	1		1		1		1
104	1940-01-01	2013-10-08	neg	neg	neg	neg	Neg	73	1	2013-09-25	2013-10-08	1	0	13	0	1	1	0	unknown	0	0	0	0	0	0	0	0	0	0	0	0		1	0	1	0	NR	NR	NR	0	0	1	1		1	68	1		1
106	1941-07-15	2013-11-03	neg	neg	neg	neg	Neg	72	0	2013-10-28	2013-11-03	1	0	6	5	0	1	0	unknown	0	0	0	1	0	0	0	0	0	0	1	0		0	0	1	1	NR	NR	NR	0	0	0	1		1		1		1
116	1944-01-01	2014-01-02	neg	neg	neg	neg	Neg	70	1	2013-12-31	2014-01-01	1	1	1	14	0	1	0	unknown	0	0	0	0	0	0	0	0	0	0	0	0		1	0	0	0	NR	NR	NR	0	0	0	1	73	1		1		1
125	1988-11-25	2014-02-07	neg	200	neg	neg	Neg	25	1	2014-02-07	2014-02-07	1	0	0	2	0	1	0	unknown	0	0	0	0	0	0	0	0	0	0	0	0		0	0	0	0	NR	NR	NR	0	0	0	1		1		1		1
136	1930-09-29	2014-03-18	neg	200	neg	100	Neg	83	1	2014-03-16	2014-03-27	1	0	11	7	0	1	0	unknown	1	0	0	0	0	0	0	0	0	0	0	0		0	0	1	1	NR	0	1	1	0	0	1		1		1		1
138	1988-10-03	2014-03-28	neg	neg	neg	neg	Neg	25	1	2014-03-26	2014-03-28	1	0	2	1	0	1	0	unknown	0	0	0	0	0	0	0	0	0	0	0	0		0	0	0	0	NR	NR	NR	0	0	0	1		1		1		1
142	1940-01-01	2014-04-06	neg	neg	neg	neg	Neg	74	1	2014-04-01	2014-04-06	1	0	5	0	0	1	0	0	0	0	0	0	0	0	0	0	0	0	0	0		0	0	1	0	NR	0	NR	0	0	0	1		1	74	1		1
143	1958-01-01	2014-04-10	neg	neg	neg	neg	Neg	56	1	2014-04-09	2014-04-20	1	0	11	5	0	1	0	0	0	0	0	0	0	0	0	0	0	0	0	0		1	0	0	0	NR	NR	NR	0	0	0	1	106	1	92	1		1
146	1992-02-21	2014-05-02	neg	neg	neg	neg	Neg	22	1	2014-05-01	2014-05-19	1	1	18	11	0	1	0	0	0	0	0	0	0	0	0	1	0	0	0	0		0	0	1	1	NR	NR	NR	1	0	0	1		1		1		1
152	1936-01-01	2014-06-01	neg	neg	neg	neg	Neg	78	0	2014-05-30	2014-06-15	1	0	16	0	0	1	0	unknown	0	0	0	0	0	0	0	0	0	0	0	0		0	1	0	0	NR	NR	NR	0	0	0	1		1		1	187	1
153	1939-05-21	2014-06-08	neg	neg	neg	neg	Neg	75	0	2014-06-05	2014-06-13	1	0	8	0	0	1	0	unknown	1	0	0	0	0	1	0	0	0	0	0	0		0	0	0	0	NR	NR	NR	0	0	0	1		1	77	1	181	1
160	1930-03-22	2014-06-16	neg	neg	neg	neg	Neg	84	1	2014-06-14	2014-06-17	1	0	3	13	0	1	0	unknown	1	1	0	1	0	0	0	0	0	0	1	0		0	0	1	0	0	0	NR	0	0	0	1		1		1		1
170	1977-06-19	2014-08-22	neg	neg	neg	neg	Neg	37	0	2014-08-20	2014-08-29	1	0	9	31	0	1	1	unknown	0	0	0	0	0	0	0	0	0	0	0	0		0	0	1	0	NR	0	NR	0	0	0	0		0		0		0
174	1937-01-01	2014-09-14	neg	neg	neg	neg	Neg	77	1	2014-09-12	2014-09-17	1	0	5	0	0	1	0	unknown	0	0	0	0	0	0	0	0	0	0	0	0		0	0	1	0	NR	0	NR	0	0	0	1		1		1		1
175	1989-11-29	2014-09-19	neg	neg	neg	neg	Neg	24	0	2014-09-14	2014-09-21	1	1	7	57	0	1	0	0	0	0	0	0	0	1	0	0	0	1	0	0		0	0	0	0	NR	0	NR	0	0	0	1		1		1		1
178	1962-01-24	2014-10-03	neg	neg	neg	neg	Neg	52	1	2014-10-01	2014-10-06	1	0	5	8	0	1	0	unknown	1	0	0	1	0	0	0	0	0	0	1	0		0	0	1	0	NR	0	NR	0	1	0	1		1		1		1
179	1948-01-01	2014-10-06	neg	neg	neg	neg	Neg	67	0	2014-09-28	2015-02-02	1	0	127	0	1	1	0	unknown	1	0	0	0	0	0	0	0	0	0	1	0		0	0	1	0	NR	0	NR	0	1	0	1		1		1	132	1
180	1938-05-09	2014-10-07	neg	neg	neg	neg	Neg	76	1	2014-10-02	2014-11-17	1	1	46	0	1	0	0	1	0	0	0	0	0	1	0	0	0	0	0	0		1	0	1	0	NR	0	NR	0	1	0	1		1	98	1		1
182	1983-07-31	2014-10-13	pos	neg	pos	neg	Neg	31	1	2014-10-11	2014-10-15	1	0	4	4	0	1	0	unknown	0	0	0	0	0	0	0	0	0	0	0	0		1	1	0	0	NR	0	NR	0	1	0	1	82	1	75	1		1
183	1980-01-01	2014-10-17	neg	neg	neg	neg	Neg	34	0	2014-10-14	2014-11-03	1	1	20	13	1	1	0	1	0	0	0	0	0	0	0	0	0	0	1	0		1	0	1	0	NR	0	NR	0	1	1	1		1	108	1		1
186	1947-01-01	2014-11-17	neg	neg	neg	neg	Neg	67	1	2014-10-16	2014-11-24	1	0	39	0	1	1	0	0	0	0	0	0	0	1	0	0	0	0	1	1		1	0	1	0	NR	0	NR	0	1	1	1	555	1	351	1		1
190	1997-04-18	2014-12-08	neg	neg	neg	neg	Neg	17	0	2014-12-08	2014-12-10	1	0	2	3	0	1	0	0	0	0	0	0	0	0	0	0	0	1	0	0		0	1	0	0	NR	0	NR	0	1	0	1		1		1		1
193	1941-06-18	2014-12-11	neg	neg	neg	neg	Neg	73	0	2014-12-10	2014-12-11	1	0	1	0	0	1	0	unknown	0	0	0	0	0	0	0	0	0	0	0	0		0	1	0	0	NR	0	NR	0	0	0	1		1		1		1
194	1928-06-27	2014-12-24	neg	neg	neg	neg	Neg	86	1	2014-12-23	2015-01-04	1	0	12	0	0	1	0	unknown	0	0	0	0	0	1	0	0	0	0	0	0		1	0	0	0	NR	0	NR	0	0	0	1	247	1	228	1	395	1
204	1947-07-10	2015-01-21	neg	neg	neg	neg	Neg	67	0	2015-01-17	2015-01-29	1	0	12	0	0	1	0	unknown	0	0	1	0	0	0	0	0	0	0	0	0		0	1	0	0	NR	NR	NR	0	0	0	1		1	63	1		1
205	1963-12-03	2015-01-28	neg	borderline	neg	borderline	Neg	51	1	2015-01-26	2015-02-05	1	0	10	0	0	1	0	unknown	0	0	0	0	0	0	0	1	0	0	1	0		0	0	0	0	NR	NR	NR	0	0	0	1		1		1		1
208	1933-02-23	2015-02-05	neg	neg	neg	neg	Neg	82	0	2015-02-03	2015-02-09	1	0	6	2	0	1	0	unknown	0	0	1	0	0	0	0	0	0	0	0	0		1	0	0	0	NR	NR	NR	0	0	0	1		1	110	1		1
217	1929-01-01	2015-03-15	neg	neg	neg	neg	Neg	86	0	2015-03-10	2015-03-15	1	0	5	1	0	1	0	unknown	0	0	0	0	0	0	0	1	0	0	0	0		0	0	0	0	NR	NR	NR	0	0	0	1		1		1		1
231	1923-01-01	2015-04-14	neg	neg	neg	neg	Neg	92	0	2015-04-08	2015-04-13	1	0	5	2	0	1	0	unknown	0	0	0	1	0	0	0	0	0	0	0	0		0	0	1	0	NR	0	NR	0	0	0	1		1		1		1
233	1922-01-01	2015-04-21	neg	neg	neg	neg	Neg	95	1	2015-04-21	2015-05-05	1	0	14	0	0	0	0	0	0	0	0	0	0	0	0	0	0	1	1	0		1	0	1	0	NR	0	NR	0	0	1	1		1		1		0
236	1961-05-20	2015-04-27	neg	neg	neg	neg	Neg	54	1	2015-04-19	2015-05-14	1	0	25	0	1	0	0	unknown	0	0	1	0	0	0	0	0	0	0	1	1		0	0	1	0	NR	0	NR	0	1	0	1		1		1		1
239	1973-09-22	2015-05-25	neg	neg	neg	neg	Neg	41	0	2015-05-22	2015-05-25	1	0	3	7	0	1	0	unknown	0	0	0	0	0	0	0	0	0	0	0	0		0	0	0	0	NR	NR	NR	0	0	0	1	292	1	303	1		1
248	1947-01-04	2015-06-16	neg	neg	neg	neg	Neg	68	1	2015-06-07	2015-08-17	1	0	71	6	1	1	0	unknown	0	0	0	0	0	0	0	1	0	0	1	1		1	0	1	0	NR	0	NR	0	0	0	1	139	1	727	1		1
253	1957-12-09	2015-06-21	neg	neg	neg	neg	Neg	57	0	2015-06-19	2015-06-30	1	0	11	31	1	1	0	1	0	0	0	0	1	1	0	0	1	1	0	0		1	0	1	0	NR	0	NR	0	0	0	1	90	1	123	1		1
254	1987-01-12	2015-06-25	neg	neg	neg	neg	Neg	28	1	2015-06-23	2015-06-25	1	0	2	0	0	1	0	1	0	0	0	1	1	0	0	0	0	0	1	1		0	0	1	0	NR	NR	NR	0	0	0	1		1		1		1
258	1957-02-08	2015-07-03	neg	neg	neg	neg	Neg	58	1	2015-07-01	2015-07-08	1	0	7	0	0	1	0	unknown	0	0	0	0	1	0	0	0	0	0	0	0		0	0	0	0	NR	NR	NR	0	1	0	1		1		1		1
262	1949-05-10	2015-07-14	neg	neg	neg	neg	Neg	66	1	2015-07-12	2015-07-16	1	0	4	0	0	1	0	unknown	0	0	0	0	1	1	0	0	0	0	0	0		1	0	1	0	NR	0	NR	0	1	0	1	274	1	87	1		1
264	1991-05-23	2015-07-22	neg	neg	neg	neg	Neg	24	0	2015-07-21	2015-07-23	1	0	2	3	0	1	0	unknown	0	0	0	0	0	0	0	0	0	1	0	0		1	1	0	0	NR	NR	NR	0	1	0	1	172	1		1		1
265	1953-06-06	2015-07-22	neg	neg	neg	neg	Neg	62	1	2015-07-17	2015-07-22	1	0	5	0	0	1	0	0	0	0	0	0	0	0	0	0	0	0	0	0		0	0	0	0	NR	NR	NR	0	1	0	1		1		1		1
266	1989-08-30	2015-07-22	neg	neg	neg	neg	Neg	25	0	2015-07-20	2015-07-26	1	0	6	0	0	1	0	unknown	0	0	0	0	0	1	0	0	0	0	0	0		0	0	0	0	NR	NR	NR	0	1	0	1		1		1		1
270	1960-10-29	2015-08-03	neg	neg	neg	neg	Neg	54	1	2015-07-30	2015-08-07	1	0	8	0	0	1	0	0	0	0	0	1	1	0	0	0	0	0	1	1		0	0	1	0	NR	0	NR	0	0	0	1		1		1		1
272	1932-03-26	2015-08-10	neg	neg	neg	neg	Neg	83	1	2015-08-09	2015-08-17	1	0	8	0	0	1	0	unknown	0	1	0	1	0	0	0	0	0	0	1	0		0	0	0	0	NR	NR	NR	0	0	0	1		1		1		1
274	1932-11-10	2015-08-14	neg	neg	neg	neg	Neg	82	1	2015-07-10	2015-08-19	1	0	40	0	1	1	0	unknown	0	0	0	0	0	0	0	0	0	0	1	0		0	0	1	0	NR	0	NR	0	0	1	1		1		1		1
276	1945-01-01	2015-08-19	neg	borderline	neg	neg	Neg	70	0	2015-08-17	2015-08-25	1	1	8	0	0	1	0	unknown	0	0	0	0	0	0	0	0	0	0	0	0		1	0	0	0	NR	NR	NR	0	0	0	1		1	61	1	182	1
277	1951-01-01	2015-08-20	neg	neg	neg	neg	Neg	64	1	2015-08-19	2015-08-21	1	1	2	0	0	1	0	0	0	0	0	1	0	0	0	0	0	0	0	0		1	0	0	0	NR	NR	NR	0	1	0	1	553	1	267	1		1
278	1940-06-27	2015-08-26	neg	borderline	neg	neg	Neg	75	1	2015-08-24	2015-09-01	1	0	8	115	1	1	0	unknown	0	0	0	1	0	0	0	0	0	0	1	0		0	0	1	0	NR	0	NR	0	1	0	1		1		1	186	1
279	1945-01-11	2015-08-28	neg	neg	neg	neg	Neg	71	1	2015-08-26	2015-08-28	1	0	2	0	0	1	0	unknown	1	0	1	0	0	0	0	0	0	0	0	0		0	1	1	0	NR	0	NR	0	0	0	1		1		1		1
281	1946-07-10	2015-09-06	neg	neg	neg	neg	Neg	69	1	2015-09-04	2015-09-20	1	0	16	0	1	1	0	unknown	0	0	0	0	0	0	0	0	0	0	1	0		1	0	1	0	NR	0	NR	0	0	1	1	2037	1	3169	1	130	1
283	1964-11-26	2015-09-17	neg	neg	neg	neg	Neg	50	0	2015-09-17	2015-09-17	1	0	0	3	0	1	0	unknown	0	0	0	1	1	0	0	0	0	0	0	0		1	0	0	0	NR	NR	NR	0	0	0	1	138	1	62	1		1
284	1991-03-25	2015-09-21	neg	200	neg	neg	Neg	24	0	2015-09-17	2015-09-21	1	0	4	0	0	1	0	unknown	0	0	0	0	0	1	0	0	0	1	0	0		0	0	0	0	NR	NR	NR	0	0	0	1		1		1		1
288	1956-02-19	2015-10-11	neg	neg	neg	neg	Neg	59	1	2015-10-11	2015-10-12	1	0	1	5	0	1	0	unknown	0	0	0	0	0	0	0	1	1	0	0	0		0	0	0	0	NR	NR	NR	0	1	0	1		1		1		1
290	1943-03-01	2015-10-16	neg	neg	neg	neg	Neg	72	1	2015-10-12	2015-11-16	1	0	35	0	0	1	0	unknown	0	1	0	0	0	1	0	0	0	0	0	0		1	0	1	0	0	0	NR	0	1	0	1	1805	1	2280	1		1
299	1919-11-22	2015-12-13	neg	neg	neg	neg	Neg	92	0	2015-12-11	2015-12-20	1	0	9	0	0	0	0	unknown	0	0	0	0	0	0	0	0	0	0	0	0		1	0	0	0	NR	NR	NR	0	0	0	1	84	1	87	1	278	1
300	1952-07-29	2015-12-14	neg	neg	neg	neg	Neg	63	1	2015-12-13	2015-12-18	1	0	5	5	0	0	0	unknown	0	0	0	0	0	0	0	0	1	0	0	0		1	1	0	0	NR	NR	NR	0	1	0	1	128	1	204	1		1
302	1948-01-01	2015-12-28	neg	200	neg	neg	Neg	68	1	2015-12-26	2015-12-31	1	0	5	0	1	1	0	unknown	0	0	0	1	0	0	0	0	0	0	1	0		0	0	1	0	NR	0	NR	0	1	0	1		1		1		1
304	1939-04-24	2016-01-06	neg	neg	neg	neg	Neg	76	1	2016-01-01	2016-01-14	1	0	13	0	0	1	0	unknown	1	0	0	0	0	0	0	0	0	0	0	0		0	0	1	0	NR	0	NR	0	0	0	1		1		1	133	1
305	1926-04-01	2016-01-07	neg	borderline	neg	neg	Neg	89	1	2016-01-07	2016-01-11	1	1	4	0	0	1	0	unknown	0	0	0	1	0	0	0	0	0	0	1	1		0	0	1	0	NR	0	NR	0	0	1	1		1		1		1
306	1939-01-01	2016-01-11	neg	neg	neg	neg	Neg	77	1	2016-01-02	2016-01-12	1	0	10	0	0	1	0	unknown	0	0	0	0	0	0	0	0	0	0	1	1		1	0	0	0	NR	NR	NR	0	0	1	1	157	1	750	1		1
309	1940-01-01	2016-01-25	neg	neg	neg	neg	Neg	76	0	2016-01-24	2016-01-27	1	0	3	0	0	1	0	0	0	0	0	1	0	0	0	0	0	0	1	0		1	0	0	0	NR	NR	NR	0	0	0	1	140	1	124	1	881	1
310	1964-05-21	2016-01-25	neg	neg	neg	neg	Neg	51	1	2016-01-23	2016-01-25	1	0	2	1	0	1	0	unknown	0	0	0	1	0	0	0	0	0	0	1	0		1	0	0	0	NR	NR	NR	0	0	0	1	161	1	115	1		1
311	1998-08-18	2016-02-01	neg	borderline	neg	borderline	Neg	19	0	2016-01-28	2016-02-01	1	0	4	0	0	0	0	0	0	0	0	0	0	0	0	0	0	0	0	0		1	0	0	0	NR	NR	NR	0	0	0	1		1	82	1		1
312	1952-09-30	2016-02-08	neg	neg	neg	neg	Neg	63	1	2016-02-07	2016-02-14	1	0	7	6	0	1	0	0	0	0	0	1	0	0	0	0	0	0	1	1		1	0	0	0	NR	NR	NR	0	0	0	1		1	87	1		1
314	1987-02-26	2016-02-21	neg	borderline	neg	neg	Neg	29	0	2016-02-21	2016-02-25	1	0	4	6	0	1	1	0	0	0	0	0	0	1	0	0	1	0	0	0		1	0	0	0	NR	NR	NR	0	0	0	1	152	1	176	1		1
315	1936-05-18	2016-03-06	neg	neg	neg	neg	Neg	79	1	2016-03-03	2016-03-13	1	0	10	0	0	1	0	unknown	0	1	0	1	0	0	0	0	0	0	1	0		0	0	1	0	1	1	NR	0	0	0	1		1		1		1
320	1977-01-15	2016-03-29	borderline	neg	neg	neg	Neg	39	1	2016-03-24	2016-03-31	1	0	7	6	0	1	0	1	0	0	0	1	0	0	0	0	0	0	0	0		1	1	0	0	NR	NR	NR	0	1	0	1	318	1	188	1	183	1
323	1990-11-12	2016-04-14	neg	neg	neg	neg	Neg	25	0	2016-04-13	2016-04-15	1	0	2	5	0	1	0	unknown	0	0	0	1	0	0	0	0	1	0	0	0		0	0	0	0	NR	NR	NR	0	0	0	0		1		1		0
326	1932-03-01	2016-05-08	neg	neg	neg	neg	Neg	84	1	2016-04-22	2016-05-23	1	0	31	0	0	1	0	0	1	0	0	0	0	0	0	0	0	0	1	1		0	0	1	1	NR	0	0	0	0	1	0		1		1		1
328	1978-04-13	2016-05-30	neg	borderline	neg	neg	Neg	38	1	2016-05-29	2016-06-02	1	0	4	7	0	1	0	unknown	0	0	0	0	0	0	0	1	0	0	0	0		1	1	0	0	NR	NR	NR	0	1	0	1	129	1	220	1		1
331	1973-04-17	2017-06-05	neg	borderline	neg	neg	Neg	44	1	2017-06-05	2017-06-16	1	0	11	0	0	1	0	unknown	0	0	0	0	0	0	0	0	0	0	0	0		0	1	0	0	NR	NR	NR	0	0	0	1		1		1		1
335	1950-06-20	2016-06-15	neg	borderline	neg	borderline	Neg	66	1	2016-06-13	2016-06-19	1	0	6	3	0	1	0	1	0	0	0	0	0	0	0	1	1	0	0	0		1	0	1	0	NR	0	NR	0	1	0	1		1	92	1		1
337	1952-09-08	2016-06-21	neg	borderline	neg	neg	Neg	63	1	2016-06-18	2016-06-29	1	0	11	7	0	1	0	1	0	0	0	0	0	0	0	0	0	0	0	0		0	0	0	0	NR	NR	NR	0	1	0	1		1		1		1
342	1976-01-08	2016-07-21	neg	borderline	neg	neg	Neg	40	1	2016-07-22	2016-07-27	1	0	5	1	0	1	0	0	0	0	0	0	1	0	0	0	0	0	0	0		1	0	0	0	NR	NR	NR	0	0	0	1	147	1	145	1	135	1
343	1950-05-04	2016-07-22	neg	borderline	neg	neg	Neg	66	1	2016-07-21	2016-07-24	1	1	3	16	0	1	0	unknown	0	1	0	0	0	0	0	0	1	0	0	0		0	0	1	0	0	0	NR	0	0	0	1		1		1		1
346	1953-11-01	2016-08-05	neg	borderline	neg	neg	Neg	62	1	2016-08-02	2016-08-14	1	0	12	5	0	1	0	unknown	0	0	0	0	1	0	0	0	0	0	0	0		1	0	1	0	NR	0	NR	0	1	0	0		1	397	1		1
351	1990-07-10	2016-09-14	neg	neg	borderline	neg	Neg	26	1	2016-09-12	2016-09-18	1	0	6	5	0	1	0	unknown	0	0	0	1	0	0	0	0	0	0	1	1		1	0	1	0	NR	0	NR	0	0	0	0		1	48	1		0
353	1997-07-14	2016-09-26	neg	neg	neg	neg	Neg	19	1	2016-09-25	2016-09-27	1	0	2	11	0	1	0	1	0	0	0	1	1	0	0	0	0	0	1	0		0	0	0	0	NR	NR	NR	0	0	0	0		1		1		0
354	1968-01-01	2016-10-18	neg	neg	neg	neg	Neg	48	1	2016-10-16	2016-10-19	1	0	3	5	0	1	0	0	0	0	0	1	0	1	0	0	0	0	0	0		1	1	0	0	NR	NR	NR	0	1	0	1	47	1	41	1		1
355	1992-08-07	2016-10-18	neg	borderline	neg	neg	Neg	23	0	2016-10-17	2016-10-21	1	0	4	0	0	1	0	unknown	0	0	0	1	0	0	0	0	0	0	0	0		1	0	0	0	NR	NR	NR	0	0	0	1	86.5	1	102.8	1	123	1
358	1981-09-07	2016-11-03	neg	200	neg	borderline	Neg	34	0	2016-10-26	2016-11-08	1	0	13	0	1	1	0	1	0	0	0	1	1	0	0	0	0	0	0	0		0	0	1	1	NR	0	0	0	1	0	0		1		1		0
359	1948-01-01	2016-11-10	neg	borderline	borderline	neg	Neg	68	0	2016-11-09	2016-11-14	1	0	5	0	1	1	0	1	0	0	1	0	0	0	0	0	0	0	0	0		0	0	0	0	NR	NR	NR	0	1	0	1		1		1		1
360	1992-12-25	2016-11-15	neg	neg	neg	neg	Neg	23	1	2016-11-12	2016-11-15	1	0	3	0	0	1	0	unknown	0	0	0	0	1	0	0	0	0	0	0	0		1	0	1	0	NR	0	NR	0	0	0	0		1	50	1	108	0
361	1950-01-08	2016-12-05	neg	neg	neg	neg	Neg	67	1	2016-11-25	2016-12-13	1	0	18	0	0	1	0	unknown	0	0	0	0	0	0	0	0	0	0	0	0		0	1	1	0	NR	0	NR	0	1	0	1		1		1		1
362	1938-12-19	2016-12-13	neg	neg	neg	neg	Neg	77	1	2016-12-10	2016-12-13	1	0	3	0	0	1	0	unknown	0	0	0	0	0	0	0	0	0	0	0	0		0	0	1	0	NR	0	NR	0	0	0	1		1		1		1
363	1996-11-25	2016-12-13	neg	neg	neg	neg	Neg	20	0	2016-12-10	2016-12-22	1	1	12	8	0	1	0	1	0	0	0	1	0	1	0	0	0	0	0	0		1	1	1	0	NR	0	NR	0	1	0	0		1	40	1		0
369	1951-06-04	2017-01-26	neg	neg	neg	neg	Neg	66	1	2017-01-26	2017-02-15	1	1	20	0	0	1	0	unknown	0	0	0	0	0	1	0	0	0	0	0	0		1	0	1	0	NR	0	NR	0	1	0	1	46	1	54	1	96	1
370	1982-04-06	2017-01-26	neg	neg	neg	neg	Neg	34	1	2017-01-26	2017-01-27	1	0	1	16	0	1	0	unknown	0	0	0	1	0	0	0	0	0	0	1	0		0	0	0	0	NR	NR	NR	0	1	0	1		1		1		1
371	1936-07-28	2017-01-29	neg	borderline	neg	neg	Neg	80	1	2017-01-26	2017-01-29	1	0	3	86	0	1	0	unknown	0	0	0	1	0	0	0	1	0	0	1	0		0	0	1	0	NR	0	NR	0	1	0	1		1		1		1
373	1960-08-29	2017-02-10	neg	neg	neg	neg	Neg	56	0	2017-02-03	2017-03-13	1	0	38	0	0	1	0	unknown	0	0	1	0	0	0	0	0	0	0	1	1		1	0	1	0	NR	0	NR	0	0	0	0		1	38	1		0
376	1986-03-22	2017-02-28	neg	neg	neg	neg	Neg	31	0	2017-02-25	2017-03-02	1	0	5	0	0	1	0	unknown	0	0	0	0	0	1	0	0	0	0	0	0		0	0	0	0	NR	NR	NR	0	1	0	1		1		1	222	1
377	1957-01-01	2017-03-02	neg	200	neg	neg	Neg	60	1	2017-03-01	2017-03-05	1	0	4	4	0	1	0	unknown	0	0	1	1	0	0	0	0	0	0	1	0		0	0	0	0	NR	NR	NR	0	0	0	1		1		1		1
384	1973-09-17	2017-04-03	neg	borderline	neg	neg	Neg	43	0	2017-04-02	2017-04-05	1	0	3	8	0	1	0	unknown	0	0	0	0	0	0	0	0	0	0	0	0		1	1	0	0	NR	NR	NR	0	1	0	1		1	41	1	122	1
385	1936-01-01	2017-04-12	neg	neg	neg	neg	Neg	81	0	2017-04-08	2017-05-03	1	0	25	0	1	1	0	unknown	0	0	1	0	0	0	0	0	0	0	1	0		1	0	0	0	NR	NR	NR	0	0	1	1	74	1	62	1	186	1
386	1997-04-14	2017-04-23	neg	neg	neg	neg	Neg	21	0	2017-04-20	2017-04-23	1	0	3	4	0	1	0	unknown	0	0	0	0	0	1	0	1	0	0	0	0		1	0	0	0	NR	NR	NR	0	0	0	1	206	1	184	1		1
387	1937-01-01	2017-04-24	neg	neg	neg	neg	Neg	80	0	2017-04-20	2017-04-24	1	0	4	0	0	1	0	0	0	0	0	1	0	0	0	1	0	0	0	0		1	0	1	0	NR	0	NR	0	1	0	1	77	1	118	1	220	1
390	1983-04-09	2017-05-03	neg	borderline	neg	borderline	Neg	34	1	2017-05-01	2017-05-03	1	0	2	0	0	1	0	unknown	0	0	0	0	0	0	0	0	0	0	0	0		0	0	0	0	NR	NR	NR	0	0	0	1		1		1		1
399	1992-04-26	2017-06-02	neg	borderline	neg	neg	Neg	25	1	2017-06-01	2017-06-06	1	0	5	17	0	1	0	unknown	0	0	0	1	0	0	0	1	0	0	0	0		1	1	0	0	NR	NR	NR	0	1	0	1	446	1	333	1	158	1
403	1997-03-27	2017-06-19	neg	neg	neg	neg	Neg	20	1	2017-06-18	2017-06-19	1	0	1	2	0	1	0	0	0	0	0	0	0	0	0	0	0	0	0	0		0	0	0	0	NR	NR	NR	0	1	0	1		1		1		1
406	1962-07-29	2017-06-25	neg	borderline	neg	neg	Neg	55	1	2017-06-24	2017-06-28	1	0	4	0	0	1	0	unknown	0	0	0	1	1	0	0	0	0	0	1	0		0	0	0	0	NR	NR	NR	0	1	0	1		1		1		1
407	1953-08-05	2017-06-26	neg	neg	neg	neg	Neg	64	0	2017-06-25	2017-07-06	1	0	11	0	0	1	0	1	0	0	0	0	0	0	0	0	0	0	0	0		0	1	0	0	NR	NR	NR	0	1	0	1		1		1		1
408	1956-06-11	2017-06-29	neg	neg	neg	neg	Neg	61	0	2017-06-25	2017-06-28	1	0	3	0	0	1	0	1	0	0	0	0	0	0	0	0	0	0	0	0		0	1	0	0	NR	NR	NR	0	1	0	1		1		1		1
409	1970-07-03	2017-07-03	neg	neg	neg	neg	Neg	47	1	2017-07-01	2017-07-11	1	0	10	0	0	1	0	1	0	0	1	0	0	0	0	0	0	0	1	0		0	0	0	0	NR	NR	NR	0	1	0	1		1		1	230	1
410	1931-02-18	2017-07-05	neg	200	neg	neg	Neg	86	1	2017-06-28	2017-07-10	1	0	12	0	0	1	0	0	0	0	0	0	0	0	0	1	0	0	1	0		0	0	0	0	NR	NR	NR	0	1	0	0		0		0		0
411	1926-05-15	2017-07-05	neg	neg	neg	neg	Neg	91	1	2017-06-29	2017-07-12	1	0	13	0	0	1	0	0	0	0	0	0	0	0	0	0	0	0	1	0		0	0	1	0	NR	0	NR	0	1	0	1		1		1		1
412	1937-01-01	2017-07-12	neg	neg	neg	neg	Neg	80	1	2017-07-09	2017-07-17	1	1	8	0	0	1	0	1	0	0	0	0	0	0	0	0	0	1	0	0		1	0	0	0	NR	NR	NR	0	1	0	1		1	57	1		1
414	1978-04-07	2017-07-20	neg	neg	neg	neg	Neg	39	1	2017-07-18	2017-07-21	1	0	3	4	0	0	0	0	0	0	0	0	0	0	0	0	0	0	0	0		1	0	0	0	NR	NR	NR	0	1	0	1	110	1	91	1		1
415	1926-07-12	2017-07-20	neg	neg	neg	neg	Neg	91	1	2017-07-18	2017-07-31	1	0	13	5	1	1	0	0	0	0	0	0	0	0	0	0	0	0	1	1		1	0	1	0	NR	0	NR	0	1	1	1		1	71	1		1
416	1939-01-01	2017-07-26	neg	neg	neg	neg	Neg	79	1	2017-07-16	2017-08-06	1	0	21	0	0	1	0	0	0	0	0	0	0	0	0	0	0	0	1	0		0	0	1	0	NR	0	NR	0	1	0	1		1		1		1
417	1960-03-13	2017-07-27	neg	neg	neg	neg	Neg	57	0	2017-07-23	2017-07-31	1	0	8	0	0	1	0	unknown	0	0	0	0	0	0	0	0	0	0	0	0		1	0	0	0	NR	NR	NR	0	1	0	1	46	1	253	1	151	1
420	1933-10-20	2017-08-03	neg	neg	neg	neg	Neg	83	1	2017-07-21	2017-08-21	1	0	31	30	1	1	0	unknown	0	0	0	0	0	0	0	0	0	0	1	1		0	0	0	0	NR	0	NR	0	1	0	1		1		1		1
422	1950-09-28	2017-08-07	neg	neg	neg	neg	Neg	67	0	2017-08-02	2017-08-08	1	0	6	7	0	1	0	1	0	0	0	0	1	1	0	0	0	0	1	0		1	0	0	0	NR	NR	NR	0	1	0	1	62.3	1	45.8	1	465	1
424	1958-11-03	2017-08-07	neg	borderline	neg	neg	Neg	58	0	2017-08-03	2017-08-13	1	0	10	19	0	1	0	unknown	0	0	0	0	1	1	0	0	0	0	1	0		0	0	0	0	NR	NR	NR	0	1	0	1		1		1	153	0
425	1932-12-29	2017-08-08	neg	neg	neg	neg	Neg	84	0	2017-07-26	2017-08-18	1	0	23	0	1	1	0	unknown	0	0	0	0	0	0	0	0	0	0	1	1		1	0	0	0	NR	NR	NR	0	1	1	1		1	36.2	1	128	1
426	1955-02-22	2017-08-11	neg	neg	neg	neg	Neg	62	1	2017-08-07	2017-08-23	1	0	16	0	0	1	0	unknown	0	0	0	1	1	0	0	0	0	0	0	0		0	0	0	0	NR	NR	NR	0	0	0	1		1		1	153	0
429	1953-03-03	2017-08-16	neg	borderline	neg	neg	Neg	64	1	2017-08-13	2017-08-17	1	0	4	0	0	1	0	unknown	0	0	0	0	0	0	0	0	0	0	1	0		1	0	1	0	NR	0	NR	0	1	0	1	87.8	1	65	1		1
430	1996-09-02	2017-08-17	neg	neg	neg	neg	Neg	21	0	2017-08-16	2017-08-17	1	0	1	15	0	1	0	1	0	0	0	0	0	0	0	1	0	0	0	0		1	1	0	0	NR	NR	NR	0	1	0	1	41	1	38	1		1
431	1955-08-22	2017-08-18	neg	neg	neg	neg	Neg	62	1	2017-08-17	2018-08-21	1	0	369	1	0	1	0	unknown	0	0	0	0	0	0	0	0	0	0	0	0		0	0	0	0	NR	NR	NR	0	0	0	1		1		1		1
432	1947-08-28	2017-08-21	neg	neg	neg	neg	Neg	70	1	2017-08-17	2017-08-29	1	0	12	0	0	1	0	0	0	0	1	0	0	0	0	0	0	0	0	0		0	0	1	0	NR	NR	NR	0	0	0	1		1		1		1
433	1987-07-04	2017-08-23	neg	neg	neg	neg	Neg	30	0	2017-08-20	2017-08-27	1	0	7	7	0	1	0	0	0	0	0	0	0	1	0	0	0	0	0	0		1	0	1	0	NR	0	NR	0	1	0	1	64	1	73	1	237	1
434	1937-05-08	2017-08-23	neg	neg	neg	neg	Neg	80	1	2017-08-17	2017-08-27	1	0	10	0	0	1	0	unknown	0	0	1	0	0	0	0	0	0	1	0	0		0	0	1	0	NR	0	NR	0	1	0	1		1		1		1
435	1950-11-22	2017-08-24	neg	neg	neg	neg	Neg	66	0	2017-08-21	2017-08-28	1	0	7	3	0	1	0	1	0	0	0	0	0	0	0	0	0	1	0	0		0	0	0	0	NR	NR	NR	0	0	0	1		1		1		1
436	1930-01-01	2017-08-27	neg	neg	neg	neg	Neg	87	0	2017-08-24	2017-08-29	1	0	5	3	0	1	0	unknown	0	0	0	0	0	0	0	0	0	0	0	0		0	0	0	0	NR	NR	NR	0	0	0	1		1		1	140	1
437	1965-05-18	2017-08-27	neg	neg	neg	neg	Neg	53	0	2017-08-23	2017-08-30	1	0	7	8	1	1	0	1	0	0	0	1	0	0	0	1	0	1	1	0	1	1	1	0	0	NR	0	NR	0	1	0	1	156	1	120	1	154	1
438	1936-01-01	2017-08-28	neg	neg	neg	neg	Neg	82	1	2017-08-27	2017-09-03	1	0	7	0	0	1	0	0	0	0	0	0	0	0	0	0	0	1	0	0		0	1	0	0	NR	NR	NR	0	0	0	1		1		1		1
439	1970-02-21	2017-08-29	neg	neg	neg	neg	Neg	47	0	2017-08-26	2017-08-29	1	1	3	0	1	1	0	unknown	0	0	0	1	0	0	0	0	0	0	0	0		1	1	0	0	NR	NR	NR	0	1	0	1		1	72	1		1
442	1936-05-05	2017-09-03	neg	neg	neg	neg	Neg	81	1	2017-08-28	2017-09-13	1	0	16	2	0	1	0	unknown	1	0	0	0	0	0	0	0	0	0	0	0		0	0	1	1	NR	1	1	1	1	0	1		1		1		0
443	1931-01-01	2017-09-04	neg	borderline	neg	neg	Neg	87	0	2017-08-31	2017-09-03	1	0	3	0	0	0	0	unknown	0	0	0	0	0	0	0	0	0	0	1	1		0	0	1	0	NR	NR	NR	0	1	0	1		1		1		1
448	1989-08-22	2017-09-12	neg	neg	neg	neg	Neg	27	0	2017-09-10	2017-09-15	1	0	5	0	0	1	1	0	0	0	0	0	0	0	0	0	0	0	0	0		0	0	1	0	NR	0	NR	0	0	0	1		1		1		0
450	1947-03-25	2017-09-24	neg	neg	neg	neg	Neg	71	1	2017-09-12	2017-10-01	1	0	19	0	0	1	0	0	0	0	0	0	0	0	0	0	0	0	1	0		0	0	0	0	NR	NR	NR	0	0	0	1		1		1		1
455	1923-01-01	2017-10-08	neg	neg	neg	neg	Neg	95	0	2017-10-04	2017-10-11	1	0	7	0	0	1	0	0	0	0	0	0	0	0	0	0	0	0	0	0		0	0	1	0	NR	1	NR	1	0	1	1		1		1		1
457	1999-08-20	2017-10-08	neg	neg	neg	neg	Neg	18	1	2017-10-05	2017-10-08	1	0	3	4	0	1	0	0	0	0	0	0	0	0	0	0	0	1	0	0		1	0	0	0	NR	NR	NR	0	0	0	1	91	1	79	1		1
458	1969-01-01	2017-10-11	neg	neg	neg	neg	Neg	48	1	2017-10-09	2017-10-15	1	0	6	0	0	1	0	0	0	0	0	0	0	0	0	1	0	0	0	0		0	1	0	0	NR	NR	NR	0	1	0	1		1		1		1
459	1945-03-18	2017-10-11	neg	neg	neg	neg	Neg	72	1	2017-10-07	2017-10-17	1	0	10	0	0	1	0	0	0	0	0	0	0	0	0	0	0	0	1	0		0	0	1	0	NR	0	NR	0	1	0	1		1		1		1
464	1939-08-19	2017-10-17	neg	borderline	neg	neg	Neg	78	0	2017-10-06	2017-10-17	1	0	11	0	0	1	0	unknown	1	1	0	0	0	0	0	0	0	0	0	0		0	0	1	0	NR	0	NR	0	0	0	1		1		1	120	1
465	1935-01-21	2017-10-23	neg	neg	neg	neg	Neg	83	0	2017-10-19	2017-11-07	1	0	19	0	0	1	0	unknown	0	0	1	0	0	0	0	0	0	0	1	0		1	0	1	0	NR	0	NR	0	0	0	1	47	1	119	1		1
467	1959-10-12	2017-10-25	neg	neg	neg	neg	Neg	59	0	2017-10-23	2017-10-27	1	0	4	3	0	1	0	1	0	0	0	1	1	0	0	0	0	0	1	0		0	0	0	0	NR	NR	NR	0	1	0	1		1		1		1
468	1935-09-22	2017-10-27	neg	neg	neg	neg	Neg	81	1	2017-10-24	2017-10-27	1	0	3	30	0	1	0	0	0	0	0	1	0	0	0	0	0	0	1	0	1	0	1	0	0	NR	NR	NR	0	1	0	1		1		1		1
469	2018-03-18	2017-10-27	neg	neg	neg	neg	Neg	79	1	2017-10-25	2017-11-19	1	0	25	0	1	1	0	0	1	0	0	0	0	0	0	0	0	1	0	0		1	0	1	0	NR	0	NR	0	1	0	1	2754	1	4708	1		1
470	1937-01-01	2017-10-31	neg	neg	neg	neg	Neg	81	0	2017-09-03	2017-11-13	1	1	71	0	0	1	0	unknown	0	0	0	0	0	0	0	0	0	0	1	0		0	0	1	0	NR	0	NR	0	0	0	1		1		1		1
471	1936-05-06	2017-10-31	neg	neg	neg	neg	Neg	82	1	2017-10-26	2017-11-01	1	0	6	61	0	1	0	1	0	0	0	1	0	0	0	0	0	0	1	1		0	0	1	0	NR	0	NR	0	1	0	1		1		1		1
473	1983-10-07	2017-11-03	neg	neg	neg	neg	Neg	34	1	2017-11-01	2017-11-03	1	0	2	17	0	1	0	unknown	0	0	0	0	0	0	0	0	0	0	1	0	1	1	1	0	0	NR	NR	NR	0	1	0	1	214.3	1	224	1	152	1
474	1993-01-01	2017-11-13	neg	neg	neg	neg	Neg	25	1	2017-11-13	2017-11-28	1	0	15	12	0	1	0	0	0	0	0	0	1	0	0	0	0	0	0	0		1	0	1	0	NR	0	NR	0	1	0	1	33.9	1		1		1
475	1958-01-01	2017-11-14	neg	neg	neg	neg	Neg	60	1	2017-10-31	2017-11-11	1	0	11	0	0	1	0	0	0	0	1	0	0	0	0	0	0	0	0	0		1	0	1	0	NR	0	NR	0	1	0	1	737	1	250	1	174	1
476	1948-01-01	2017-11-15	neg	neg	neg	neg	Neg	70	1	2017-11-15	2017-11-22	1	0	7	0	1	1	0	unknown	1	0	0	0	0	0	0	0	0	0	1	0		1	0	1	0	NR	0	NR	0	1	1	1		1	54.5	1		1
484	1952-05-01	2018-11-13	neg	borderline	neg	neg	Neg	65	0	2017-11-07	2017-11-13	1	0	6	31	0	1	0	unknown	0	0	0	1	0	0	0	0	0	0	1	1		1	0	1	0	NR	0	NR	0	1	0	1	88.5	1	85.9	1		1
[truncated: 14 more columns]
